# Supplementary material for: Health Correlates of Extended Longevity in Captive Ring‐Tailed Lemurs (Lemur catta)
Source: Am J Primatol. 2025 Dec 11;87(12):e70103. doi: 10.1002/ajp.70103 (PMC12696616; doi:10.1002/ajp.70103)
Supplement: Supplementary file 2 — Mustill‐et‐al‐serum‐data. [file AJP-87-e70103-s002.csv]

Name	Sex	Date_of_birth	Date_of_exam	Age_at_exam	DLC_age_category	Beza_age_category	StCat_age_category	BUN	Creatinine	Amylase	Lipase	GGT	Total_bilirubin	Alk_phos	ALT	AST	Albumin	Globulin	Creatine_kinase	Cholesterol	Glucose	Sodium	Potassium	Chloride	Calcium	Phosphate	Total_CO2	Anion_gap
Alastor	male	8-Jul-09	31-Jul-12	3.06	Juvenile	young	juvenile	20	0.9	1740	24	14	0.5	85	53	17	5.6	0.9	769	53	226	145	3.9	113	9.5	2.8	23	13
Alastor	male	8-Jul-09	18-Apr-13	3.78	Juvenile	young	juvenile	23	1	1743	28	14	0.7	24	64	44	5.8	0.4	1054	53	112	143	3.9	107	9.9	3.3	27	13
Alena	female	18-Mar-05	1-Feb-11	5.88	Adult	adult	juvenile	19	1	NA	NA	10	0.5	166	48	18	5.2	1.2	494	111	419	138	4	104	9.3	2.3	22	16
Alena	female	18-Mar-05	24-Mar-15	10.02	Adult	old	adult	15	1	1637	54	12	0.6	172	54	15	6.4	0.4	357	79	226	147	4.7	110	9.8	3	24	18
Alena	female	18-Mar-05	27-Dec-19	14.78	Adult	old	adult	12	0.8	1642	118	25	0.6	215	87	17	5.4	1.4	745	89	290	142	4	103	9.6	4.8	25	18
Alena	female	18-Mar-05	14-Sep-21	16.49	Adult	old	adult	28	0.8	1632	20	20	0.5	193	91	16	5.5	1.2	749	111	123	146	3.6	107	9.5	5.2	27	16
Alexander	male	18-Mar-05	10-Feb-11	5.9	Adult	adult	juvenile	20	0.8	NA	NA	6	0.5	97	44	23	5.3	1.6	766	110	89	144	4.1	109	9.5	3.9	20	19
Alexander	male	18-Mar-05	21-May-13	8.18	Adult	adult	adult	19	0.7	1024	43	10	0.6	96	67	21	4.9	1.6	1357	102	232	143	4.2	107	9	4.2	30	10
Aracus	male	23-May-91	1-Nov-11	20.44	Geriatric	old	adult	13	0.8	2073	756	22	0.3	155	67	26	5.2	0.8	1301	95	224	145	3.9	109	9.3	3.2	20	20
Aracus	male	23-May-91	22-Oct-13	22.42	Geriatric	old	adult	12	0.8	2636	856	17	0.4	119	40	17	4.6	0.8	909	80	352	143	4.1	107	8.8	3.2	27	13
Aracus	male	23-May-91	8-Nov-13	22.46	Geriatric	old	adult	14	0.8	3442	1396	36	0.8	215	88	18	6.9	1.3	606	131	88	149	5.3	104	11.1	6.5	25	25
Aracus	male	23-May-91	7-Oct-15	24.38	Geriatric	old	adult	20	0.7	2394	827	25	0.4	121	67	15	4.6	1.5	650	100	111	145	4.2	109	9.4	4.9	25	15
Aracus	male	23-May-91	28-Mar-17	25.85	Geriatric	old	adult	15	0.6	2479	1234	14	0.3	105	35	43	4.4	1.7	901	80	235	148	4	109	9.1	3	25	18
Aracus	male	23-May-91	18-Jul-19	28.15	Geriatric	old	adult	25	0.5	2214	1521	30	0.4	132	56	43	4.2	1.2	751	81	234	145	4.3	105	8.9	4.5	29	15
Aracus	male	23-May-91	7-Oct-21	30.38	Geriatric	old	adult	21	0.6	2757	56	31	0.3	140	42	23	4.1	1.4	950	80	216	146	5	108	9.1	5.4	28	15
Aristides	male	21-Mar-93	1-May-13	20.11	Geriatric	old	adult	18	0.6	2485	83	30	0.4	148	58	24	4.5	1.5	1566	69	284	141	3.9	106	9.2	4	28	11
Aristides	male	21-Mar-93	6-May-15	22.12	Geriatric	old	adult	17	0.7	2868	64	30	0.4	152	89	22	4.9	1.3	1168	73	157	146	4.1	108	9.7	3.8	26	16
Aristides	male	21-Mar-93	18-May-17	24.16	Geriatric	old	adult	21	0.6	2930	90	38	0.6	236	148	40	4.6	1.4	2638	69	111	147	3.1	108	9.1	4	25	17
Aristides	male	21-Mar-93	26-Sep-19	26.52	Geriatric	old	adult	17	0.7	2401	80	31	0.6	244	87	42	4.3	1.5	1849	50	255	143	3.7	108	7.9	2.6	24	15
Aristides	male	21-Mar-93	18-Oct-21	28.58	Geriatric	old	adult	8	0.9	2385	8	34	0.7	162	60	26	4.4	1.6	1756	67	101	149	3.7	113	9.1	3.7	22	18
Berisades	male	28-Mar-04	7-Aug-12	8.36	Adult	adult	adult	14	1	1518	86	18	0.5	111	164	22	5.1	1.2	623	82	197	146	4.1	112	9.7	3.9	25	13
Berisades	male	28-Mar-04	25-Feb-16	11.91	Adult	old	adult	22	0.7	1848	215	26	0.4	152	111	23	5.6	1.3	861	107	88	148	3.8	112	9.7	3.4	16	24
Berisades	male	28-Mar-04	14-Mar-18	13.96	Adult	old	adult	18	0.7	2068	373	37	0.5	172	106	17	5	1.2	775	88	108	147	4.1	109	8.8	5.1	27	15
Berisades	male	28-Mar-04	18-Jun-20	16.22	Adult	old	adult	11	0.7	1594	25	28	0.5	151	138	25	5	1.1	1201	94	210	149	3.8	110	9.2	2.6	24	19
Berisades	male	28-Mar-04	24-Feb-22	17.91	Adult	old	adult	21	0.9	2110	12	32	0.6	134	65	18	4.8	1.4	977	62	157	144	3.7	105	9.5	2.7	25	18
Brigitta	female	16-May-11	20-Mar-12	0.85	Juvenile	young	infant	13	0.5	1692	38	20	0.6	292	103	39	4.6	1.1	1994	86	217	144	3.9	109	9.9	6.2	16	23
Brigitta	female	16-May-11	23-Feb-16	4.77	Juvenile	young	juvenile	18	0.8	2056	36	21	0.4	188	170	32	5.5	1.3	610	76	118	144	4.1	107	9.4	3.3	20	21
Brigitta	female	16-May-11	6-May-20	8.97	Adult	adult	adult	16	0.9	2025	35	14	0.5	162	103	22	4.9	0.9	917	55	116	145	4	111	8.8	1.9	21	17
Canada Dry	female	26-Mar-11	24-Jan-12	0.83	Juvenile	young	infant	27	0.8	2294	30	20	0.4	259	73	52	5	0.8	1991	67	231	140	4.4	105	9	7.4	10	29
Canada Dry	female	26-Mar-11	30-Aug-13	2.43	Juvenile	young	juvenile	19	1	2431	21	24	0.4	155	75	12	5.6	1.4	512	70	149	148	4.2	113	10	5.5	25	14
Capri Sun	female	20-Mar-10	10-May-12	2.14	Juvenile	young	juvenile	22	0.7	2011	61	14	0.4	114	65	18	4.9	1.2	1029	89	214	147	3.2	106	9.3	3.6	23	21
Captain Lee	male	25-Mar-00	27-Jan-11	10.84	Adult	old	adult	21	0.8	NA	NA	20	0.3	89	136	15	5.3	1.6	411	62	209	149	4.4	108	9.5	4.2	25	20
Cebes	male	19-May-06	15-Feb-11	4.74	Juvenile	young	juvenile	25	0.9	NA	NA	14	0.4	120	55	12	5.5	1.5	660	85	214	145	3.7	110	9.1	2.8	18	21
Cebes	male	19-May-06	17-Feb-12	5.75	Adult	adult	juvenile	25	1	2883	25	27	0.5	166	61	22	5.7	1.2	627	78	107	148	3.8	111	9.6	2.1	18	23
Chandler	male	21-Mar-93	10-Feb-11	17.89	Adult	old	adult	8	1	NA	NA	25	0.5	186	91	37	4.5	1.2	2172	55	406	138	3.9	104	9.2	3.8	20	18
Chloris	female	17-Apr-88	22-Jul-11	23.26	Geriatric	old	adult	31	1.5	703	45	17	0.3	135	193	43	4.8	2.2	1447	217	305	147	4.7	114	9.1	5.9	22	16
Chloris	female	17-Apr-88	6-Feb-14	25.81	Geriatric	old	adult	42	1.2	1127	177	33	0.3	198	177	61	4.8	1.4	3457	190	190	147	4.5	111	9	4.5	29	12
Chloris	female	17-Apr-88	29-Jan-15	26.78	Geriatric	old	adult	25	1	1297	476	37	0.5	189	390	111	4.8	2.1	972	165	145	149	4.4	111	9.3	4.1	20	22
Chloris	female	17-Apr-88	3-Feb-16	27.8	Geriatric	old	adult	27	0.8	1380	110	46	0.3	166	210	21	3.9	1.7	906	101	311	142	4.5	105	8.2	4.8	24	18
Chloris	female	17-Apr-88	9-Feb-17	28.82	Geriatric	old	adult	52	1	1303	182	46	0.3	115	187	17	4.4	1.8	1008	125	184	147	4.5	108	9.4	6.4	27	17
Chloris	female	17-Apr-88	6-Feb-18	29.81	Geriatric	old	adult	46	1	1461	198	48	0.3	160	200	20	4.3	1.4	916	149	170	150	4.2	111	9	4.4	26	17
Chloris	female	17-Apr-88	30-Jan-19	30.79	Geriatric	old	adult	49	1	1766	209	53	0.3	142	215	34	4.7	1.9	1977	184	237	148	4	109	9.7	4.6	20	23
Chloris	female	17-Apr-88	11-Feb-21	32.82	Geriatric	old	adult	40	1.2	1524	46	102	0.4	215	263	21	4.8	1.5	1241	165	162	148	4.6	107	9.4	4.5	21	25
Crystal Light	female	20-Mar-10	10-May-12	2.14	Juvenile	young	juvenile	20	0.7	1816	135	15	0.5	98	68	24	4.8	1.2	1115	90	226	143	3.8	104	9.1	4.6	21	22
Dorieus	female	17-Mar-00	29-Dec-11	11.78	Adult	old	adult	15	1.1	1861	46	21	0.6	151	104	24	5.1	1	916	98	239	142	4.2	107	8.9	3.6	19	20
Dorieus	female	17-Mar-00	30-Oct-13	13.62	Adult	old	adult	16	0.7	3244	48	22	0.5	114	58	19	5.4	0.9	903	85	264	145	4.3	111	9	2.2	27	11
Dorieus	female	17-Mar-00	2-Apr-15	15.04	Adult	old	adult	19	0.8	2842	89	23	0.6	157	188	37	5.7	1.4	915	86	185	147	4.5	109	9.9	4.4	18	25
Dorieus	female	17-Mar-00	8-Feb-17	16.9	Adult	old	adult	22	0.8	2243	103	175	0.5	439	562	58	5.7	1.7	835	107	426	140	4.3	103	9.3	3.6	18	23
Dory	female	15-Mar-89	24-Mar-15	26.02	Geriatric	old	adult	32	1.2	2975	70	11	0.5	212	43	19	5.7	2	720	93	198	146	4.4	106	9.7	3.6	27	17
Edelweiss	female	25-Mar-10	21-Mar-11	0.99	Juvenile	young	infant	21	0.6	2205	16	31	0.6	267	102	23	5.8	0.7	1209	89	196	143	3.3	111	10.4	4.7	14	21
Edelweiss	female	25-Mar-10	18-Apr-13	3.07	Juvenile	young	juvenile	23	0.8	2096	37	19	0.5	143	71	38	5.5	1.5	790	60	87	142	3.8	109	9.3	4.7	24	13
Fern	female	25-Apr-07	21-May-13	6.07	Adult	adult	adult	21	0.8	1724	37	14	0.7	90	90	20	4.9	1.4	1119	93	175	146	4	109	9.6	3.5	31	10
Fritz	male	15-May-02	24-Jan-12	9.69	Adult	adult	adult	18	0.8	2057	34	22	0.5	112	72	24	5.3	1.2	843	48	234	146	4.2	110	9.3	1.6	20	20
Fritz	male	15-May-02	10-Feb-16	13.74	Adult	old	adult	22	0.7	2888	44	21	0.5	183	62	26	5.7	1	674	62	112	144	4.1	107	9.3	2.8	24	17
Fritz	male	15-May-02	30-Jan-18	15.71	Adult	old	adult	20	0.6	2762	47	49	0.5	202	110	32	5.6	1.5	899	80	161	145	4.1	107	9.1	3	24	18
Fritz	male	15-May-02	8-Jun-20	18.07	Adult	old	adult	30	0.7	2705	13	26	0.5	202	67	25	5.3	1.2	623	69	145	146	3.6	107	9.1	3.7	24	19
Ginger	female	8-Apr-06	19-Oct-11	5.53	Adult	adult	juvenile	22	0.7	2335	71	28	0.4	154	105	12	5	1.1	1103	82	193	147	4	113	8.9	3.1	23	15
Ginger	female	8-Apr-06	30-Aug-13	7.39	Adult	adult	adult	21	1	2639	30	20	0.5	137	83	18	5.9	1.5	827	80	201	147	3.6	111	10.2	3.4	26	14
Gretl	female	9-Apr-12	17-Apr-13	1.02	Juvenile	young	juvenile	18	0.6	1715	40	20	0.4	183	57	43	5	0.5	4015	88	331	142	4.1	104	9.7	6.5	26	16
Gretl	female	9-Apr-12	2-Aug-17	5.31	Adult	adult	juvenile	24	0.6	2285	141	20	0.5	118	62	39	5.3	1.4	1374	114	109	147	3.5	113	9.6	5.7	25	13
Gretl	female	9-Apr-12	30-Sep-21	9.48	Adult	adult	adult	29	0.7	2103	8	23	0.4	116	45	22	5.5	0.9	771	78	120	150	3.6	109	10	5	26	19
Griselda	female	28-Mar-16	28-Mar-17	1	Juvenile	young	juvenile	14	0.6	1444	33	12	0.4	143	46	22	4.3	1.9	1793	63	258	145	3.7	108	9.2	5.4	20	21
Griselda	female	28-Mar-16	14-Oct-21	5.55	Adult	adult	juvenile	24	0.8	1557	8	25	0.5	124	113	41	5.3	1.3	2683	81	145	147	4	112	9.9	4.1	22	17
Hedwig	female	28-Mar-16	28-Mar-17	1	Juvenile	young	juvenile	18	0.7	1971	23	16	0.5	195	76	33	4.6	1.5	2377	73	308	145	3.7	108	8.9	4.5	22	19
Hedwig	female	28-Mar-16	14-Oct-21	5.55	Adult	adult	juvenile	26	0.7	2079	8	26	0.7	165	223	36	5.5	1.2	595	76	126	145	3.4	111	9.5	4.1	20	17
Herodotus	male	19-Apr-06	15-Feb-11	4.83	Juvenile	young	juvenile	25	0.9	NA	NA	15	0.4	120	74	32	5.4	1.8	1895	77	201	144	3.5	108	9.3	3.5	17	23
Herodotus	male	19-Apr-06	17-Feb-12	5.83	Adult	adult	juvenile	22	0.9	2388	33	18	0.3	118	120	26	5.7	1.5	1017	73	136	146	3.7	110	10.2	3	16	24
Hibernia	female	17-Mar-09	26-Sep-12	3.53	Juvenile	young	juvenile	14	0.8	2086	49	12	0.5	73	72	29	4.8	0.8	1098	44	207	145	3.9	111	8.6	4.4	26	12
Hibernia	female	17-Mar-09	7-Jun-20	11.23	Adult	old	adult	17	0.7	2445	11	10	0.4	115	57	23	5.1	1	1008	65	165	146	3.8	110	8.7	3.2	22	18
Hibernia	female	17-Mar-09	10-Feb-22	12.9	Adult	old	adult	19	0.9	3101	19	30	0.6	201	189	26	5.9	1.8	815	84	144	143	4.8	99	10.4	5.3	20	29
Ivy	male	4-May-04	13-Sep-11	7.36	Adult	adult	adult	17	0.8	2089	24	12	0.5	96	57	16	5.4	1.1	878	86	308	144	4.3	110	8.9	1.7	19	19
Izze	female	17-Mar-12	16-May-13	1.16	Juvenile	young	juvenile	16	0.6	1416	26	24	0.6	229	86	21	5	1.2	1805	98	161	144	3.7	106	9.9	6.1	27	15
Izze	female	17-Mar-12	9-Mar-16	3.98	Juvenile	young	juvenile	18	0.7	1804	29	25	0.4	133	1117	18	5.6	1.1	727	58	139	144	3.6	109	9.8	3.9	21	18
Johan	male	3-May-10	21-Mar-11	0.88	Juvenile	young	infant	24	0.6	1378	40	10	0.5	256	63	18	5.4	0.7	1937	91	193	145	4.1	109	10.9	5.3	13	27
Johan	male	3-May-10	10-Mar-15	4.85	Juvenile	young	juvenile	27	0.8	2004	44	17	0.4	165	77	332	5.6	0.7	785	98	252	143	4.1	107	9.8	4	23	17
Jones	male	17-Mar-12	16-May-13	1.16	Juvenile	young	juvenile	20	0.6	1834	35	18	0.5	214	102	22	4.9	1.2	1744	88	187	145	3.6	107	9.7	6.3	26	16
Jones	male	17-Mar-12	30-Aug-17	5.45	Adult	adult	juvenile	27	0.5	2044	50	15	0.6	150	52	18	5	1.7	1106	83	175	150	3.7	110	9.1	2.7	25	19
Jones	male	17-Mar-12	3-Mar-21	8.96	Adult	adult	adult	17	0.6	2601	12	13	0.4	125	68	9	4.5	1	416	50	278	144	3.8	106	8.8	1.9	29	13
Justine	female	22-Mar-05	3-Aug-11	6.37	Adult	adult	adult	24	0.8	2255	114	28	0.3	139	78	30	5.2	1.8	1229	87	218	150	5.2	112	10.6	3.1	20	23
Justine	female	22-Mar-05	2-Apr-15	10.03	Adult	old	adult	25	0.8	3100	73	32	0.6	180	127	34	5.9	1.5	990	98	156	147	4.9	108	10.9	4.9	18	26
Justine	female	22-Mar-05	8-Feb-17	11.89	Adult	old	adult	27	0.7	3000	83	50	0.5	171	113	32	5.8	1.8	815	96	185	145	5.4	108	11.1	3.7	19	23
Justine	female	22-Mar-05	24-Jan-19	13.84	Adult	old	adult	41	0.7	3422	133	112	0.4	239	85	49	5.2	2.3	1598	98	81	149	4.4	112	10.6	7.5	19	22
Kalliope	female	29-Mar-13	8-Apr-14	1.03	Juvenile	young	juvenile	14	0.8	1863	42	23	0.6	346	61	104	5.6	0.6	11888	96	111	146	3.6	110	9.5	6.9	21	19
Licinius	male	17-Mar-93	19-May-11	18.17	Adult	old	adult	21	0.8	2093	71	13	0.3	99	72	19	4.8	2	1114	43	223	142	4.3	110	9.4	3.7	17	19
Licinius	male	17-Mar-93	14-May-13	20.16	Geriatric	old	adult	10	0.8	2145	146	13	0.3	134	49	12	4.7	1.6	625	50	287	144	4.1	110	8.8	3.1	28	10
Licinius	male	17-Mar-93	9-Apr-15	22.06	Geriatric	old	adult	21	0.9	2516	225	13	0.3	117	45	22	5.2	1.7	911	51	121	147	3.9	112	9.4	3.9	20	19
Licinius	male	17-Mar-93	9-Mar-17	23.98	Geriatric	old	adult	13	0.7	2635	176	22	0.5	98	75	25	4.3	1.8	1279	52	243	143	4	107	8.5	4.8	25	15
Licinius	male	17-Mar-93	26-Mar-19	26.02	Geriatric	old	adult	18	0.6	2852	386	25	0.6	153	111	41	4.8	1.7	920	59	129	147	3.8	108	9.7	4.9	25	18
Licinius	male	17-Mar-93	5-Apr-21	28.05	Geriatric	old	adult	19	0.8	2737	28	21	0.4	128	68	27	4.7	1.5	994	46	98	146	3.7	110	8.6	4.6	23	17
Liesl	female	15-Jul-08	20-Oct-11	3.26	Juvenile	young	juvenile	23	0.9	2141	37	40	0.3	149	281	39	4.8	1.2	1069	90	136	141	3.9	109	8.8	4.7	16	20
Liesl	female	15-Jul-08	14-Oct-15	7.25	Adult	adult	adult	24	0.9	2999	38	22	0.5	117	80	28	5.8	1.2	996	71	157	145	3.9	109	10.1	3.5	21	19
Liesl	female	15-Jul-08	2-Aug-17	9.05	Adult	adult	adult	25	0.9	2622	59	21	0.5	130	104	30	5	1.3	1143	64	143	145	3.5	107	9.2	5.5	25	17
Liesl	female	15-Jul-08	30-Sep-21	13.21	Adult	old	adult	28	0.8	2676	10	27	0.4	146	112	20	5.1	1	842	60	126	144	3.8	109	9.4	4.8	26	13
Lilah	female	28-Mar-05	25-Oct-11	6.58	Adult	adult	adult	14	0.7	2103	40	31	0.3	201	104	26	5.2	1.1	863	80	276	146	3.7	112	9.4	3.2	19	19
Lilah	female	28-Mar-05	26-Sep-19	14.5	Adult	old	adult	16	0.6	2121	146	26	0.5	242	59	28	5.1	1.2	1339	77	232	150	3.7	109	8.6	3.4	27	18
Lilah	female	28-Mar-05	1-Apr-21	16.01	Adult	old	adult	16	0.6	2099	21	23	0.6	225	72	23	5.3	0.9	600	72	89	150	3.7	113	8.8	5	23	18
Lulu	female	19-Mar-14	13-Aug-15	1.4	Juvenile	young	juvenile	18	0.7	1729	59	18	0.5	199	76	34	5	1.3	1888	89	197	146	3.6	111	10.1	3.6	23	16
Lulu	female	19-Mar-14	1-May-19	5.12	Adult	adult	juvenile	21	0.8	1680	27	12	0.4	85	32	20	4.8	1.1	924	68	184	142	2.9	99	10	3.3	30	16
Narcissa	female	12-Apr-16	20-Apr-17	1.02	Juvenile	young	juvenile	24	0.5	2124	65	51	0.5	383	238	29	5	1.5	2024	102	210	147	3.8	108	9.5	5.6	17	26
Narcissa	female	12-Apr-16	29-Sep-21	5.46	Adult	adult	juvenile	27	0.8	2568	9	33	0.5	204	157	28	5.4	1.5	1582	73	107	148	4.1	112	9.5	5	21	19
Nemesis	female	12-Apr-16	20-Apr-17	1.02	Juvenile	young	juvenile	25	0.7	2340	97	28	0.6	330	138	50	5.9	1.4	4751	99	139	147	4.1	109	9.8	5.6	16	26
Nemesis	female	12-Apr-16	29-Sep-21	5.46	Adult	adult	juvenile	22	0.8	2373	8	27	0.4	221	127	16	5.2	1.4	786	72	249	148	4.1	111	9.3	3.5	23	18
Nicaea	female	18-Mar-04	1-Feb-11	6.87	Adult	adult	adult	21	1	1841	86	8	0.5	160	103	50	5.5	1.5	2514	80	361	142	3.9	103	9.8	5.3	23	20
Nikos	male	23-Mar-13	14-Jun-18	5.23	Adult	adult	juvenile	26	0.9	1903	54	14	0.5	135	74	18	5.1	0.8	915	56	106	150	3.6	113	8.5	4	19	22
Onyx	male	28-Mar-13	9-Apr-14	1.03	Juvenile	young	juvenile	24	0.9	1950	71	16	0.5	368	52	26	5.3	0.8	1405	100	208	145	4.1	111	9.6	6	22	16
Onyx	male	28-Mar-13	30-May-18	5.17	Adult	adult	juvenile	34	0.8	2221	97	25	0.6	331	71	23	5.3	1.1	926	91	173	145	3.6	108	9	3.7	18	23
Onyx	male	28-Mar-13	10-Feb-22	8.87	Adult	adult	adult	24	1.1	3106	19	28	0.7	394	100	16	5.9	1.4	683	94	182	146	4.2	105	10	4.6	18	27
Penelope	female	28-Mar-13	9-Apr-14	1.03	Juvenile	young	juvenile	24	1	2599	60	16	0.8	394	63	70	5.5	0.7	5500	87	106	146	4.6	108	9.6	10.2	18	25
Persephone	female	25-Apr-05	5-Oct-11	6.44	Adult	adult	adult	17	0.9	1660	18	32	0.5	191	117	25	5.5	1.2	873	93	187	144	5.4	111	8.4	3.6	15	23
Persephone	female	25-Apr-05	11-Jun-13	8.13	Adult	adult	adult	27	1	1603	49	43	0.5	256	143	28	4.9	1.2	886	64	185	141	4	107	9.5	1.8	27	11
Persephone	female	25-Apr-05	27-Apr-15	10	Adult	old	adult	27	1	1523	35	19	0.6	124	211	66	4.9	1.5	1441	82	98	147	4	111	9.3	4.2	23	17
Persephone	female	25-Apr-05	25-Mar-19	13.91	Adult	old	adult	26	0.8	2015	40	70	0.5	239	225	26	5.7	1.3	582	102	230	144	4.4	107	9.3	2.6	20	21
Persephone	female	25-Apr-05	9-Mar-21	15.87	Adult	old	adult	23	0.8	1934	10	70	0.6	329	219	29	5.5	1.2	1031	102	185	145	4.6	106	9	2.9	23	21
Persephone	female	25-Apr-05	24-Feb-22	16.84	Adult	old	adult	24	1	2325	10	57	0.4	271	132	16	5.4	1.7	751	80	200	145	4.5	106	9.3	3.9	16	28
PJ	female	4-May-15	23-May-16	1.05	Juvenile	young	juvenile	21	0.7	2213	42	23	0.6	305	92	29	5.5	1.3	2775	81	179	146	4	110	10	6.3	18	22
PJ	female	4-May-15	27-Feb-20	4.82	Juvenile	young	juvenile	23	0.8	2806	42	14	0.6	196	71	24	5.3	1.2	925	61	80	147	3.7	111	9.3	3.4	25	15
PJ	female	4-May-15	26-Jan-21	5.73	Adult	adult	juvenile	13	0.9	2022	11	23	0.5	204	90	25	5.7	1.4	678	78	280	141	4.5	104	9.8	3	23	19
Randy	male	12-Mar-06	1-Dec-11	5.72	Adult	adult	juvenile	14	0.7	2216	17	14	0.5	110	65	18	5.3	1.3	701	70	265	146	3.6	112	9.2	1.9	18	20
Randy	male	12-Mar-06	10-Sep-15	9.5	Adult	adult	adult	17	0.7	2768	19	13	0.4	111	108	14	5.5	1.2	425	62	159	146	3.6	111	9.7	3.4	19	20
Randy	male	12-Mar-06	21-Feb-17	10.95	Adult	old	adult	19	0.6	2475	28	13	0.8	112	164	58	5.5	1.2	651	60	164	144	3.5	106	9.3	3.3	25	17
Randy	male	12-Mar-06	13-Dec-19	13.75	Adult	old	adult	20	0.6	3743	39	21	0.6	154	169	34	5.2	1.4	1564	60	211	144	3.9	107	8.8	3.7	23	18
Randy	male	12-Mar-06	15-Sep-21	15.51	Adult	old	adult	20	0.7	3000	12	21	0.4	139	139	14	5.4	1.2	778	73	239	144	4	108	9.6	4.5	26	14
Rolfe	male	16-May-11	20-Mar-12	0.85	Juvenile	young	infant	19	0.7	1481	30	16	0.7	286	94	35	5.5	1	1883	93	272	144	3.6	106	10.3	4.7	16	26
Rolfe	male	16-May-11	10-Mar-15	3.82	Juvenile	young	juvenile	20	0.8	1885	36	14	0.5	197	146	42	6.1	0.7	1187	74	263	145	3.8	109	10.2	2.7	22	18
Sarsaparilla	female	13-Mar-11	19-Dec-11	0.77	Juvenile	young	infant	25	0.7	1357	23	23	0.6	185	107	86	4.8	1.3	4106	94	112	149	4.4	108	9.5	8.9	20	25
Sarsaparilla	female	13-Mar-11	29-Aug-13	2.46	Juvenile	young	juvenile	27	0.8	1522	58	25	0.7	156	96	35	5.4	1.3	1414	94	172	146	4	110	9.7	4.9	24	16
Shasta	female	1-May-08	13-Sep-11	3.37	Juvenile	young	juvenile	19	0.7	2354	17	10	0.4	103	48	16	5.3	1.2	923	61	211	148	3.7	111	9.4	2.3	21	20
Shroeder	female	22-Mar-92	1-Nov-11	19.61	Adult	old	adult	11	0.7	2391	20	57	0.3	275	231	125	5.2	1.5	712	106	217	145	3.7	113	9.5	2.9	20	16
Shroeder	female	22-Mar-92	22-Oct-13	21.59	Geriatric	old	adult	10	0.7	3072	38	22	0.2	220	27	15	5	1.1	870	86	223	148	3.7	112	8.8	2.2	28	12
Shroeder	female	22-Mar-92	2-Aug-17	25.36	Geriatric	old	adult	16	0.8	2497	25	17	0.3	156	30	20	4.1	1.8	722	108	127	151	4	112	8.9	7.6	27	16
Shroeder	female	22-Mar-92	27-Jun-19	27.26	Geriatric	old	adult	21	0.7	2834	50	21	0.4	135	29	19	4.3	1.8	951	95	100	148	3.6	107	9.3	4.7	29	16
Sierra Mist	female	1-May-08	28-Apr-15	6.99	Adult	adult	adult	14	0.8	2203	178	14	0.4	89	78	17	5.3	1	988	48	257	146	3.4	109	9.6	3.7	24	16
Sierra Mist	female	1-May-08	12-Apr-17	8.95	Adult	adult	adult	22	0.8	2144	44	17	0.4	102	92	20	5	1.5	846	57	154	145	3.7	107	9.1	3.5	22	20
Sierra Mist	female	1-May-08	14-Sep-21	13.37	Adult	old	adult	43	0.8	2496	9	19	0.4	137	68	19	4.9	1.4	1330	79	100	148	4	105	9.6	5.2	32	15
Sobe	female	13-Mar-11	24-Jan-12	0.87	Juvenile	young	infant	28	0.9	1815	15	12	0.5	299	64	31	5	1.1	1932	88	208	142	3.7	108	9.5	5	14	24
Sobe	female	13-Mar-11	29-Aug-13	2.46	Juvenile	young	juvenile	20	0.9	1682	65	21	0.6	173	70	29	5	1.4	1528	89	200	142	3.6	105	9.5	4.6	25	16
Sophia	female	18-Jun-05	3-Aug-11	6.12	Adult	adult	adult	14	0.7	2095	74	14	0.3	129	39	13	5	1.7	912	95	293	147	5.1	112	8.9	3.4	22	18
Sophia	female	18-Jun-05	11-Sep-13	8.23	Adult	adult	adult	13	0.9	2316	29	15	0.3	211	54	8	5.3	1.5	412	97	223	147	4.6	111	10	2.9	26	15
Sophia	female	18-Jun-05	21-Oct-15	10.34	Adult	old	adult	23	1	2644	51	17	0.4	275	56	16	4.9	1.5	776	94	119	144	4.5	110	8.5	3	28	11
Sophia	female	18-Jun-05	13-Dec-19	14.49	Adult	old	adult	15	0.8	3130	26	18	0.4	237	50	13	5.1	1.6	758	72	248	143	4.8	105	9.4	2.7	25	18
Sophia	female	18-Jun-05	15-Sep-21	16.24	Adult	old	adult	21	0.7	2968	8	16	0.4	202	39	10	5.2	1.1	671	87	281	144	4.2	108	9.2	4.2	27	13
Sosiphanes	female	13-Apr-97	15-Jun-12	15.17	Adult	old	adult	22	0.8	2070	38	22	0.4	212	107	35	5.3	1.3	757	71	122	147	3.5	111	9.4	3.1	19	21
Sosiphanes	female	13-Apr-97	8-Jul-14	17.23	Adult	old	adult	23	0.8	2910	84	51	0.4	358	272	29	6	1.5	1135	89	158	151	3.9	115	9.8	3.5	25	15
Sosiphanes	female	13-Apr-97	9-Feb-16	18.83	Adult	old	adult	16	0.7	2703	30	18	0.4	224	67	24	5.4	1	659	61	226	141	3.5	107	8.8	4.2	20	18
Sosiphanes	female	13-Apr-97	9-Mar-18	20.9	Geriatric	old	adult	23	0.5	3389	89	103	0.4	366	234	30	5.1	1.3	645	87	140	145	3.5	110	8.5	4.2	21	18
Sprite	female	17-Mar-01	19-Oct-11	10.59	Adult	old	adult	29	0.9	1867	33	18	0.3	110	33	19	4.9	1.7	1357	103	170	144	4.7	107	9.6	5.4	18	24
Sprite	female	17-Mar-01	23-Jan-15	13.85	Adult	old	adult	33	1.3	2059	39	17	0.4	97	57	20	4.9	1.8	661	81	190	146	4.2	108	9.7	3	25	17
Sprite	female	17-Mar-01	28-Feb-17	15.95	Adult	old	adult	37	1.1	3170	91	20	0.3	116	60	21	4.9	1.6	979	90	185	141	4.5	107	9.2	3.7	22	17
Sprite	female	17-Mar-01	1-May-19	18.12	Adult	old	adult	75	1.1	3451	166	18	0.3	83	64	17	4.9	1	1070	87	179	146	3.7	107	9.8	4.2	25	18
Sprite	female	17-Mar-01	23-Jun-21	20.27	Geriatric	old	adult	45	1.3	2545	23	26	0.4	94	102	16	4.7	1.6	1017	101	193	147	4	110	9.8	4.7	26	15
Stewart	male	30-Mar-12	16-May-13	1.13	Juvenile	young	juvenile	23	0.6	2155	33	31	0.6	263	173	26	5.4	1.6	1909	106	135	152	3.4	111	10.2	4.6	28	16
Stewart	male	30-Mar-12	30-Aug-17	5.42	Adult	adult	juvenile	29	0.6	2399	42	18	0.7	193	157	19	5.6	1.8	871	94	155	154	3.1	106	9.7	4.1	28	23
Stewart	male	30-Mar-12	30-Mar-21	9	Adult	adult	adult	19	0.6	2824	10	11	0.4	115	96	11	5	1.1	404	57	226	147	4	110	9.4	3.4	23	18
Tellus	female	18-Mar-04	19-May-11	7.17	Adult	adult	adult	24	0.7	2076	33	10	0.5	176	98	31	5.4	1.4	1084	96	202	152	4.5	114	9.9	3.3	18	25
Tellus	female	18-Mar-04	11-Jun-13	9.23	Adult	adult	adult	15	0.9	1858	35	11	0.4	182	69	17	5.2	1.2	833	109	231	145	4.5	114	9.5	1.6	25	11
Tellus	female	18-Mar-04	9-Mar-17	12.97	Adult	old	adult	22	0.6	2396	41	27	0.5	296	217	19	5.4	1.8	740	108	183	148	4.3	111	9.6	3.8	23	18
Tellus	female	18-Mar-04	26-Mar-19	15.02	Adult	old	adult	13	0.6	2410	55	29	0.5	400	180	23	5.3	1.6	718	125	314	147	4.5	109	9.4	3.6	22	21
Teres	male	23-Mar-95	3-May-12	17.11	Adult	old	adult	27	1.3	2009	45	12	0.3	113	85	17	5	1.2	797	70	317	145	4.2	109	9.3	3.9	17	23
Teres	male	23-Mar-95	19-Jun-14	19.24	Adult	old	adult	35	1.2	2282	97	25	0.5	183	113	36	5.1	1.7	834	69	130	145	4	110	9.5	4.2	20	19
Teres	male	23-Mar-95	8-Mar-16	20.96	Geriatric	old	adult	33	0.9	2822	87	19	0.4	145	70	27	5	1.3	909	54	182	145	3.9	108	9.4	3.6	24	17
Teres	male	23-Mar-95	28-Mar-18	23.01	Geriatric	old	adult	39	0.8	3036	127	32	0.4	190	72	33	4.8	1.6	1025	63	73	148	3.8	108	92	5	25	19
Teres	male	23-Mar-95	19-May-20	25.16	Geriatric	old	adult	37	0.8	3077	202	28	0.4	162	66	21	4.7	1.9	1526	72	165	149	4	112	8.8	2.8	25	16
Thea	female	4-May-15	23-May-16	1.05	Juvenile	young	juvenile	22	0.6	2457	24	21	0.6	374	126	19	5.4	1.4	1176	95	166	147	3.9	111	10	6.7	19	21
Thea	female	4-May-15	27-Feb-20	4.82	Juvenile	young	juvenile	25	0.8	3101	36	20	0.5	311	120	26	5.1	1.2	965	93	88	144	4	108	9.3	5.1	24	16
Tugger	male	16-May-83	22-Jul-11	28.18	Geriatric	old	adult	17	1	1409	151	18	0.5	175	81	15	4.8	1.4	836	70	99	147	3.3	112	9.2	3.8	25	13
Tugger	male	16-May-83	12-Jun-13	30.08	Geriatric	old	adult	20	0.9	1556	41	19	0.5	207	78	21	4.8	1.4	939	63	124	145	3.4	109	9.1	3.6	28	11
Tugger	male	16-May-83	12-Mar-15	31.82	Geriatric	old	adult	19	0.9	2467	62	30	0.5	215	90	18	5.4	1.4	793	73	115	147	3.6	110	9.6	3	24	17
Willow	female	19-Mar-14	13-Aug-15	1.4	Juvenile	young	juvenile	19	0.8	2045	38	13	0.7	124	80	31	5.1	1.4	1922	78	208	148	3.8	109	10.1	5.8	23	20
Willow	female	19-Mar-14	9-Mar-16	1.97	Juvenile	young	juvenile	22	0.7	1926	31	17	0.7	160	120	24	5.7	0.7	1195	61	135	145	3.3	111	10.2	2.5	20	17
