# Supplementary material for: Health Correlates of Extended Longevity in Captive Ring‐Tailed Lemurs (Lemur catta)
Source: Am J Primatol. 2025 Dec 11;87(12):e70103. doi: 10.1002/ajp.70103 (PMC12696616; doi:10.1002/ajp.70103)
Supplement: Supplementary file 3 — Mustill‐et‐al‐CBC‐data. [file AJP-87-e70103-s001.csv]

Name	Sex	Date_of_birth	Date_of_exam	Age_at_exam	DLC_age_category	Beza_age_category	StCat_age_category	RBC	HGB	HCT	WBC	Lymphocyte_pct	Monocyte_pct	Neutrophil_pct	Eosinophil_pct
Alastor	male	8-Jul-09	31-Jul-12	3.06	Juvenile	young	juvenile	6.91	14.1	53.3	8400	35	4	61	0
Alastor	male	8-Jul-09	18-Apr-13	3.78	Juvenile	young	juvenile	6.93	14.1	51.1	8000	44	4	49	3
Alena	female	18-Mar-05	1-Feb-11	5.88	Adult	adult	juvenile	7.11	14.2	56.6	6400	34	4	58	4
Alena	female	18-Mar-05	24-Mar-15	10.02	Adult	old	adult	7.58	15.1	58.9	6600	41	3	49	7
Alena	female	18-Mar-05	27-Dec-19	14.78	Adult	old	adult	7.29	14.2	46.5	7800	51.9	1	47.1	0
Alena	female	18-Mar-05	14-Sep-21	16.49	Adult	old	adult	6.88	13.4	42.7	8600	37	6	56	1
Alexander	male	18-Mar-05	10-Feb-11	5.9	Adult	adult	juvenile	7.97	15.4	56.7	4800	41	2	55	2
Alexander	male	18-Mar-05	21-May-13	8.18	Adult	adult	adult	7.45	15	53.6	7500	55	8	22	15
Aracus	male	23-May-91	1-Nov-11	20.44	Geriatric	old	adult	8.43	15.8	60.2	6500	51	4	45	0
Aracus	male	23-May-91	22-Oct-13	22.42	Geriatric	old	adult	8.13	15.9	59	7000	60	4	36	0
Aracus	male	23-May-91	8-Nov-13	22.46	Geriatric	old	adult	10.95	20.7	73.2	9600	54	2	44	0
Aracus	male	23-May-91	7-Oct-15	24.38	Geriatric	old	adult	8.57	16.2	60.1	6200	45	1	54	0
Aracus	male	23-May-91	28-Mar-17	25.85	Geriatric	old	adult	8.25	15.3	57.3	8300	21	7	71	1
Aracus	male	23-May-91	18-Jul-19	28.15	Geriatric	old	adult	7.89	14.2	54.1	8100	52	3.7	33	1.1
Aracus	male	23-May-91	7-Oct-21	30.38	Geriatric	old	adult	8.22	14.8	49.5	8500	48	2	48	2
Aristides	male	21-Mar-93	1-May-13	20.11	Geriatric	old	adult	7.63	15.3	57.9	9600	46	6	46	1
Aristides	male	21-Mar-93	6-May-15	22.12	Geriatric	old	adult	7.77	15.7	59.5	7700	43	6	50	1
Aristides	male	21-Mar-93	18-May-17	24.16	Geriatric	old	adult	7.99	16.2	58.8	8300	32	3	65	0
Aristides	male	21-Mar-93	26-Sep-19	26.52	Geriatric	old	adult	7.99	16.2	53.9	6800	56	0	37	7
Aristides	male	21-Mar-93	18-Oct-21	28.58	Geriatric	old	adult	9.39	19.2	61.4	6100	48.2	2.5	48.3	1
Berisades	male	28-Mar-04	7-Aug-12	8.36	Adult	adult	adult	9.36	17.9	69.6	5300	63	4	30	3
Berisades	male	28-Mar-04	25-Feb-16	11.91	Adult	old	adult	9.36	17.4	66.1	3900	55.8	0.8	43.4	0
Berisades	male	28-Mar-04	14-Mar-18	13.96	Adult	old	adult	9.08	17.2	65.3	3800	74.4	1.3	24.3	0
Berisades	male	28-Mar-04	18-Jun-20	16.22	Adult	old	adult	9.78	18.3	62.3	5100	60	4	27	9
Berisades	male	28-Mar-04	24-Feb-22	17.91	Adult	old	adult	9.05	17.2	56.3	3600	57	0	40	3
Brigitta	female	16-May-11	20-Mar-12	0.85	Juvenile	young	infant	6.78	13.1	52.2	5100	63	2	35	0
Brigitta	female	16-May-11	23-Feb-16	4.77	Juvenile	young	juvenile	8.49	16.2	58.8	4100	71.6	1.2	27.2	0
Brigitta	female	16-May-11	6-May-20	8.97	Adult	adult	adult	7.97	16	52.4	5100	17	3	78	2
Canada Dry	female	26-Mar-11	24-Jan-12	0.83	Juvenile	young	infant	6.64	12.5	44.7	13300	65	4	28	3
Canada Dry	female	26-Mar-11	30-Aug-13	2.43	Juvenile	young	juvenile	6.72	13.5	49.8	7900	60	4	34	2
Capri Sun	female	20-Mar-10	10-May-12	2.14	Juvenile	young	juvenile	6.44	13.1	49.6	9100	60	3	36	1
Captain Lee	male	25-Mar-00	27-Jan-11	10.84	Adult	old	adult	8.05	16.1	63.9	6500	35	2	62	1
Cebes	male	19-May-06	15-Feb-11	4.74	Juvenile	young	juvenile	7.61	15.4	61.5	5900	17	5	78	0
Cebes	male	19-May-06	17-Feb-12	5.75	Adult	adult	juvenile	8.13	16.4	65.6	8300	22	1	75	2
Chandler	male	21-Mar-93	10-Feb-11	17.89	Adult	old	adult	8.31	16.9	60.5	8300	40	3	54	3
Chloris	female	17-Apr-88	22-Jul-11	23.26	Geriatric	old	adult	6.47	12.6	47	5800	10	3	86	1
Chloris	female	17-Apr-88	6-Feb-14	25.81	Geriatric	old	adult	6.89	14.1	53.7	5000	34	4	62	0
Chloris	female	17-Apr-88	29-Jan-15	26.78	Geriatric	old	adult	7.12	14.5	51.7	3200	47	8	41	4
Chloris	female	17-Apr-88	3-Feb-16	27.8	Geriatric	old	adult	7.49	14.5	54.8	5200	38	0	58	4
Chloris	female	17-Apr-88	9-Feb-17	28.82	Geriatric	old	adult	7.12	13.8	50	4700	34	1	57	8
Chloris	female	17-Apr-88	6-Feb-18	29.81	Geriatric	old	adult	7.43	15.2	52.8	5000	39	3	54	4
Chloris	female	17-Apr-88	30-Jan-19	30.79	Geriatric	old	adult	7.42	14.6	53.9	4000	21	1	76	2
Chloris	female	17-Apr-88	11-Feb-21	32.82	Geriatric	old	adult	7.71	15.8	50.1	5900	29	9	56	6
Crystal Light	female	20-Mar-10	10-May-12	2.14	Juvenile	young	juvenile	6.37	12.4	47.9	10700	57	7	32	4
Dorieus	female	17-Mar-00	29-Dec-11	11.78	Adult	old	adult	8.06	16.1	64	6900	34	2	63	1
Dorieus	female	17-Mar-00	30-Oct-13	13.62	Adult	old	adult	7.52	15.1	58.4	7000	35	7	51	7
Dorieus	female	17-Mar-00	2-Apr-15	15.04	Adult	old	adult	8.91	17.2	69.1	10300	32	4	57	7
Dorieus	female	17-Mar-00	8-Feb-17	16.9	Adult	old	adult	9.21	18	65.5	14500	13	3	83	1
Dory	female	15-Mar-89	24-Mar-15	26.02	Geriatric	old	adult	8.55	17	62.8	13600	21	5	70	4
Edelweiss	female	25-Mar-10	21-Mar-11	0.99	Juvenile	young	infant	6.63	12.9	48.7	10400	21	2	75	2
Edelweiss	female	25-Mar-10	18-Apr-13	3.07	Juvenile	young	juvenile	7.13	14	57.1	7500	31	2	63	4
Fern	female	25-Apr-07	21-May-13	6.07	Adult	adult	adult	7.4	15.2	55	6800	36	8	50	6
Fresca	female	23-Mar-07	6-Jan-11	3.79	Juvenile	young	juvenile	8.28	19.7	59.2	9900	62	6	30	2
Fritz	male	15-May-02	24-Jan-12	9.69	Adult	adult	adult	6.96	14	54.3	3400	23	3	73	1
Fritz	male	15-May-02	10-Feb-16	13.74	Adult	old	adult	7.44	15.2	55.1	4800	37	4	56	3
Fritz	male	15-May-02	30-Jan-18	15.71	Adult	old	adult	7.34	15	51.6	6800	55	2	37	6
Fritz	male	15-May-02	8-Jun-20	18.07	Adult	old	adult	6.75	13.9	46.1	5000	53	6	37	4
Ginger	female	8-Apr-06	19-Oct-11	5.53	Adult	adult	juvenile	6.12	12.3	47.1	6200	30	6	64	0
Ginger	female	8-Apr-06	30-Aug-13	7.39	Adult	adult	adult	7.03	14.8	51.5	5400	70	4	25	1
Gretl	female	9-Apr-12	17-Apr-13	1.02	Juvenile	young	juvenile	6.84	12.2	50.8	6700	52	2	46	0
Gretl	female	9-Apr-12	2-Aug-17	5.31	Adult	adult	juvenile	6.94	12.8	53	7600	19	4	76	1
Gretl	female	9-Apr-12	30-Sep-21	9.48	Adult	adult	adult	7.27	13.6	46.6	3200	59	2	38	1
Griselda	female	28-Mar-16	28-Mar-17	1	Juvenile	young	juvenile	7.09	13.5	50.5	14700	15	2	82	1
Griselda	female	28-Mar-16	14-Oct-21	5.55	Adult	adult	juvenile	7.78	15.1	50.9	8600	17	7	75	1
Hedwig	female	28-Mar-16	28-Mar-17	1	Juvenile	young	juvenile	6.7	13.5	50.7	7300	34	2	63	1
Hedwig	female	28-Mar-16	14-Oct-21	5.55	Adult	adult	juvenile	7.27	14.9	47.7	4800	21	1	76	2
Herodotus	male	19-Apr-06	15-Feb-11	4.83	Juvenile	young	juvenile	7.64	15.7	59.8	10400	15	4	80	1
Herodotus	male	19-Apr-06	17-Feb-12	5.83	Adult	adult	juvenile	8.24	16.5	62.6	6400	22	5	73	0
Hibernia	female	17-Mar-09	26-Sep-12	3.53	Juvenile	young	juvenile	6.34	13.6	49.7	8400	37	7	53	3
Hibernia	female	17-Mar-09	7-Jun-20	11.23	Adult	old	adult	7.54	15.8	51.5	8600	32	7	49	12
Hibernia	female	17-Mar-09	10-Feb-22	12.9	Adult	old	adult	8.47	18.4	56.8	10100	32	3	61	4
Ivy	male	4-May-04	13-Sep-11	7.36	Adult	adult	adult	8.21	15.7	52.7	4700	73	1	24	2
Izze	female	17-Mar-12	16-May-13	1.16	Juvenile	young	juvenile	6.73	13.4	52.1	7500	56	5	36	3
Izze	female	17-Mar-12	9-Mar-16	3.98	Juvenile	young	juvenile	7.27	14.9	56.8	7000	69.4	6.3	24.3	0
Johan	male	3-May-10	21-Mar-11	0.88	Juvenile	young	infant	6.41	12.9	52.6	4900	61	3	34	2
Johan	male	3-May-10	10-Mar-15	4.85	Juvenile	young	juvenile	7.11	14.5	56.8	6700	68	3	26	3
Jones	male	17-Mar-12	16-May-13	1.16	Juvenile	young	juvenile	6.35	12.2	46.4	9800	67	6	23	4
Jones	male	17-Mar-12	30-Aug-17	5.45	Adult	adult	juvenile	6.51	12.6	48	6200	52	8	38	2
Jones	male	17-Mar-12	3-Mar-21	8.96	Adult	adult	adult	6.43	13.1	41.8	8000	43	6	47	4
Justine	female	22-Mar-05	3-Aug-11	6.37	Adult	adult	adult	6.58	13.1	55.2	6200	36	5	58	1
Justine	female	22-Mar-05	2-Apr-15	10.03	Adult	old	adult	8.66	17.6	67.3	7700	46	8	41	5
Justine	female	22-Mar-05	8-Feb-17	11.89	Adult	old	adult	8.32	16.6	63	6000	30	5	61	4
Kalliope	female	29-Mar-13	8-Apr-14	1.03	Juvenile	young	juvenile	6.87	13.9	48.9	11300	42	6	51	1
Licinius	male	17-Mar-93	19-May-11	18.17	Adult	old	adult	7.31	14.2	61.1	7200	32	3	60	5
Licinius	male	17-Mar-93	14-May-13	20.16	Geriatric	old	adult	6.9	14.4	51.4	7000	36	6	56	2
Licinius	male	17-Mar-93	9-Apr-15	22.06	Geriatric	old	adult	7.38	15.4	57.3	6000	39	2	57	2
Licinius	male	17-Mar-93	9-Mar-17	23.98	Geriatric	old	adult	7.33	15.1	55.5	4000	32	1	60	7
Licinius	male	17-Mar-93	26-Mar-19	26.02	Geriatric	old	adult	8.09	16.1	61	6600	27	4	58	11
Licinius	male	17-Mar-93	5-Apr-21	28.05	Geriatric	old	adult	7.83	16.3	53.5	7900	37	0	61	2
Liesl	female	15-Jul-08	20-Oct-11	3.26	Juvenile	young	juvenile	6.52	12.8	48.9	5000	55	6	27	12
Liesl	female	15-Jul-08	14-Oct-15	7.25	Adult	adult	adult	7.76	15.6	60.4	3400	60	2	37	1
Liesl	female	15-Jul-08	2-Aug-17	9.05	Adult	adult	adult	6.83	14.2	53.2	4600	84.9	5.2	9.5	0.4
Liesl	female	15-Jul-08	30-Sep-21	13.21	Adult	old	adult	7.02	14.4	47	5400	75.5	2.6	21.9	0
Lilah	female	28-Mar-05	23-Nov-11	6.66	Adult	adult	adult	8.44	16	60.2	7000	23	4	69	4
Lilah	female	28-Mar-05	1-Apr-21	16.01	Adult	old	adult	7.78	15.3	50.4	5200	50.8	1.9	47.3	0
Lulu	female	19-Mar-14	13-Aug-15	1.4	Juvenile	young	juvenile	6.36	12.9	51	13400	61	1	33	5
Lulu	female	19-Mar-14	1-May-19	5.12	Adult	adult	juvenile	6.17	13	43.9	10600	47.3	3	49.6	0.1
Narcissa	female	12-Apr-16	20-Apr-17	1.02	Juvenile	young	juvenile	6.94	13.9	53.4	13700	85	2	8	5
Narcissa	female	12-Apr-16	29-Sep-21	5.46	Adult	adult	juvenile	7.38	14.9	47.8	5800	46	3	47	4
Nemesis	female	12-Apr-16	20-Apr-17	1.02	Juvenile	young	juvenile	7.15	14.1	49.2	13600	28	1	59	12
Nemesis	female	12-Apr-16	29-Sep-21	5.46	Adult	adult	juvenile	6.48	12.5	40.7	9200	73.3	1.4	25.3	0
Nicaea	female	18-Mar-04	1-Feb-11	6.87	Adult	adult	adult	6.86	14	57.8	14300	18	2	80	0
Nikos	male	23-Mar-13	14-Jun-18	5.23	Adult	adult	juvenile	7.36	14.5	55.9	6700	22	4	70	4
Onyx	male	28-Mar-13	9-Apr-14	1.03	Juvenile	young	juvenile	7.25	14.7	54.1	6600	59	1	39	1
Onyx	male	28-Mar-13	30-May-18	5.17	Adult	adult	juvenile	7.02	14.3	52.1	6500	58	3	33	6
Onyx	male	28-Mar-13	10-Feb-22	8.87	Adult	adult	adult	9.21	18.2	58.1	6900	46	6	40	8
Penelope	female	28-Mar-13	9-Apr-14	1.03	Juvenile	young	juvenile	7.86	15.8	59.2	8500	69	2	28	1
Persephone	female	25-Apr-05	5-Oct-11	6.44	Adult	adult	adult	7.84	16.5	60.8	10900	13	2	84	1
Persephone	female	25-Apr-05	11-Jun-13	8.13	Adult	adult	adult	6.83	14.1	53.4	9500	19	4	74	3
Persephone	female	25-Apr-05	27-Apr-15	10	Adult	old	adult	7.04	14.3	56.4	8900	25	5	68	2
Persephone	female	25-Apr-05	25-Mar-19	13.91	Adult	old	adult	7.99	15.2	58.3	6300	46	0	50	0
Persephone	female	25-Apr-05	9-Mar-21	15.87	Adult	old	adult	7.69	15.8	51.2	6400	51	6	38	5
Persephone	female	25-Apr-05	24-Feb-22	16.84	Adult	old	adult	7.6	15.7	49.1	5800	42	4	48	6
PJ	female	4-May-15	23-May-16	1.05	Juvenile	young	juvenile	7.04	14.1	52.1	10900	16	4	79	1
PJ	female	4-May-15	27-Feb-20	4.82	Juvenile	young	juvenile	7.41	14.9	48.3	8800	49	9	39	2
PJ	female	4-May-15	26-Jan-21	5.73	Adult	adult	juvenile	7.38	15.1	49.5	8800	67.9	1.4	30.7	0
Randy	male	12-Mar-06	1-Dec-11	5.72	Adult	adult	juvenile	7.3	14.3	52.3	9900	22	4	71	3
Randy	male	12-Mar-06	10-Sep-15	9.5	Adult	adult	adult	7.15	14.4	54.1	8600	59	3	32	6
Randy	male	12-Mar-06	21-Feb-17	10.95	Adult	old	adult	7.47	14.9	53.8	7500	46	5	46	3
Randy	male	12-Mar-06	13-Dec-19	13.75	Adult	old	adult	7.15	14.2	46.8	9100	30	1	68	1
Randy	male	12-Mar-06	15-Sep-21	15.51	Adult	old	adult	6.74	13.2	44.4	8000	43	6	48	3
Rolfe	male	16-May-11	20-Mar-12	0.85	Juvenile	young	infant	7	13.3	54.2	5200	50	2	48	0
Rolfe	male	16-May-11	10-Mar-15	3.82	Juvenile	young	juvenile	8.75	16.9	67.9	5500	49	4	46	1
Sarsaparilla	female	13-Mar-11	19-Dec-11	0.77	Juvenile	young	infant	7.24	14.6	54.3	16200	30	2	67	1
Sarsaparilla	female	13-Mar-11	29-Aug-13	2.46	Juvenile	young	juvenile	6.58	14	53.6	8800	60	2	36	2
Shasta	female	1-May-08	13-Sep-11	3.37	Juvenile	young	juvenile	7.58	15.1	63.4	6800	43	1	55	1
Shroeder	female	22-Mar-92	1-Nov-11	19.61	Adult	old	adult	7.57	14.8	55.6	4700	30	1	66	3
Shroeder	female	22-Mar-92	22-Oct-13	21.59	Geriatric	old	adult	7.25	15.1	60	6800	38	2	60	0
Shroeder	female	22-Mar-92	2-Aug-17	25.36	Geriatric	old	adult	6.94	13.5	52.4	8300	47	3	50	0
Shroeder	female	22-Mar-92	27-Jun-19	27.26	Geriatric	old	adult	6.72	13	46.4	13000	60.2	1.5	38.1	0.1
Sierra Mist	female	1-May-08	28-Apr-15	6.99	Adult	adult	adult	6.58	13.4	51.2	8800	31	3	63	3
Sierra Mist	female	1-May-08	12-Apr-17	8.95	Adult	adult	adult	7.19	14.7	58	8000	39	5	48	8
Sierra Mist	female	1-May-08	14-Sep-21	13.37	Adult	old	adult	6.22	12.3	40.4	11000	36	4	56	4
Sobe	female	13-Mar-11	24-Jan-12	0.87	Juvenile	young	infant	7.63	14.2	52.6	8200	36	3	61	0
Sobe	female	13-Mar-11	29-Aug-13	2.46	Juvenile	young	juvenile	7.22	14.2	52.2	8900	82	1	14	3
Sophia	female	18-Jun-05	3-Aug-11	6.12	Adult	adult	adult	6.15	12.3	53	5700	35	1	63	1
Sophia	female	18-Jun-05	11-Sep-13	8.23	Adult	adult	adult	6.95	13.9	56.5	5500	37	5	55	3
Sophia	female	18-Jun-05	21-Oct-15	10.34	Adult	old	adult	6.94	13.3	53.8	6800	28	11	44	17
Sophia	female	18-Jun-05	13-Dec-19	14.49	Adult	old	adult	6.83	14.2	46.9	5700	33	4	63	0
Sophia	female	18-Jun-05	15-Sep-21	16.24	Adult	old	adult	6.3	13	42.5	8200	44	5	44	7
Sosiphanes	female	13-Apr-97	15-Jun-12	15.17	Adult	old	adult	7.04	14.2	53.9	5900	70	3	25	2
Sosiphanes	female	13-Apr-97	8-Jul-14	17.23	Adult	old	adult	7.45	15.6	60.7	6100	57	5	38	0
Sosiphanes	female	13-Apr-97	9-Feb-16	18.83	Adult	old	adult	7.67	15.3	58.2	5600	45	5	45	5
Sosiphanes	female	13-Apr-97	9-Mar-18	20.9	Geriatric	old	adult	8.01	16.3	57.1	5500	48	4	48	0
Sprite	female	17-Mar-01	19-Oct-11	10.59	Adult	old	adult	6.89	13.6	49.8	11900	27	8	63	2
Sprite	female	17-Mar-01	23-Jan-15	13.85	Adult	old	adult	7.35	15.2	56.3	7500	55	3	39	2
Sprite	female	17-Mar-01	28-Feb-17	15.95	Adult	old	adult	7.12	14.7	52.7	7500	33	5	59	3
Sprite	female	17-Mar-01	1-May-19	18.12	Adult	old	adult	6.08	12.4	41.8	6700	43.6	4	52.4	0
Sprite	female	17-Mar-01	23-Jun-21	20.27	Geriatric	old	adult	6.25	12.4	43.3	6400	36	1	56	7
Stewart	male	30-Mar-12	16-May-13	1.13	Juvenile	young	juvenile	6.35	13.1	50.5	9600	33	6	60	1
Stewart	male	30-Mar-12	30-Aug-17	5.42	Adult	adult	juvenile	6.84	14.5	52.1	6900	52	4	38	6
Stewart	male	30-Mar-12	30-Mar-21	9	Adult	adult	adult	6.3	13.4	42.9	5300	55.8	1.3	42.9	0
Tellus	female	18-Mar-04	19-May-11	7.17	Adult	adult	adult	7.88	15	62.7	10500	36	7	56	1
Tellus	female	18-Mar-04	11-Jun-13	9.23	Adult	adult	adult	7.66	15.2	60	10200	21	4	69	5
Tellus	female	18-Mar-04	9-Mar-17	12.97	Adult	old	adult	7.88	15.6	62.6	7200	42	0	55	3
Tellus	female	18-Mar-04	26-Mar-19	15.02	Adult	old	adult	8.33	15.6	62.2	8100	46	2	51	1
Teres	male	23-Mar-95	3-May-12	17.11	Adult	old	adult	7.96	15.4	56.6	6500	50	5	43	2
Teres	male	23-Mar-95	19-Jun-14	19.24	Adult	old	adult	7.52	14	58.8	7300	29	4	66	1
Teres	male	23-Mar-95	8-Mar-16	20.96	Geriatric	old	adult	7.76	14.7	58.4	4000	74.4	2	23.6	0
Teres	male	23-Mar-95	28-Mar-18	23.01	Geriatric	old	adult	7.48	14.5	52.4	5300	54	3	35	8
Teres	male	23-Mar-95	19-May-20	25.16	Geriatric	old	adult	7.45	13.8	48	5600	35	6	43	16
Thea	female	4-May-15	23-May-16	1.05	Juvenile	young	juvenile	7.59	13.1	50	8000	32	3	64	1
Thea	female	4-May-15	27-Feb-20	4.82	Juvenile	young	juvenile	7.78	13.8	46.7	10400	40.1	1.1	58.8	0
Tugger	male	16-May-83	22-Jul-11	28.18	Geriatric	old	adult	6.15	12.3	48.3	7200	60	7	30	3
Tugger	male	16-May-83	12-Jun-13	30.08	Geriatric	old	adult	6.8	13.3	51.7	8400	54	5	37	4
Tugger	male	16-May-83	12-Mar-15	31.82	Geriatric	old	adult	7.61	15.2	57.2	5700	47	3	45	3
Willow	female	19-Mar-14	13-Aug-15	1.4	Juvenile	young	juvenile	6.7	13.9	54.9	9800	41	6	51	2
Willow	female	19-Mar-14	9-Mar-16	1.97	Juvenile	young	juvenile	7.15	14.9	58.3	7800	44	12	42	2
